# Supplementary material for: Molecular Characterisation of Equine Herpesvirus 1 Isolates from Cases of Abortion, Respiratory and Neurological Disease in Ireland between 1990 and 2017
Source: Pathogens. 2019 Jan 15;8(1):7. doi: 10.3390/pathogens8010007 (PMC6471309; doi:10.3390/pathogens8010007)
Supplement: Supplementary file 1 [file pathogens-08-00007-s001.zip]

Archive with 6 entries (6 files):
- SupplementaryData/Supplementary Figure S1.docx
- SupplementaryData/Supplementary Table S1.docx
- SupplementaryData/Supplementary Table S2.docx
- SupplementaryData/Supplementary Table S3.docx
- SupplementaryData/Supplementary Table S4.docx
- SupplementaryData/Supplementary Table S5.docx
